# Supplementary material for: ChIP-Atlas 2021 update: a data-mining suite for exploring epigenomic landscapes by fully integrating ChIP-seq, ATAC-seq and Bisulfite-seq data
Source: Nucleic Acids Res. 2022 Mar 24;50(W1):W175–82. doi: 10.1093/nar/gkac199 (PMC9252733; doi:10.1093/nar/gkac199)
Supplement: gkac199_Supplemental_Files [file gkac199_supplemental_files.zip]

Archive with 4 entries (4 files):
- Supplementary_Legend.docx
- Supplementary_Material_S1.xml
- Supplementary_Material_S2.xml
- Supplementary_Table.xlsx
