# Supplementary material for: ChIP-Atlas 2021 update: a data-mining suite for exploring epigenomic landscapes by fully integrating ChIP-seq, ATAC-seq and Bisulfite-seq data
Source: Nucleic Acids Res. 2022 Mar 24;50(W1):W175–82. doi: 10.1093/nar/gkac199 (PMC9252733; doi:10.1093/nar/gkac199)
Supplement: gkac199_Supplemental_Files [file gkac199_supplemental_files.zip › Supplementary_Material_S1.xml]

<?xml version="1.0" encoding="UTF-8" standalone="no"?>
<Session genome="mm10" hasGeneTrack="true" hasSequenceTrack="true" locus="chr17:35469100-35538074" nextAutoscaleGroup="3" version="8">
    <Resources>
        <Resource name="ATC.Gon.05.AllAg.Spermatogonia.bed" path="http://dbarchive.biosciencedbc.jp/kyushu-u/mm10/assembled/ATC.Gon.05.AllAg.Spermatogonia.bed"/>
        <Resource name="ATAC-Seq (@ Spermatogonia) SRX5884282" path="http://dbarchive.biosciencedbc.jp/kyushu-u/mm10/eachData/bw/SRX5884282.bw"/>
        <Resource name="Oth.Gon.05.AllAg.Spermatogonia.bed" path="http://dbarchive.biosciencedbc.jp/kyushu-u/mm10/assembled/Oth.Gon.05.AllAg.Spermatogonia.bed"/>
        <Resource name="BSF.Gon.bs.AllAg.Spermatogonia.bed" path="http://dbarchive.biosciencedbc.jp/kyushu-u/mm10/assembled/BSF.Gon.bs.AllAg.Spermatogonia.bed"/>
        <Resource name="SRX749893.methyl.bw" path="http://dbarchive.biosciencedbc.jp/kyushu-u/mm10/eachData/bs/methyl/SRX749893.methyl.bw"/>
        <Resource name="Sall4 (@ Spermatogonia) SRX1284250" path="http://dbarchive.biosciencedbc.jp/kyushu-u/mm10/eachData/bw/SRX1284250.bw"/>
    </Resources>
    <Panel height="44" name="DataPanel" width="1263">
        <Track attributeKey="Refseq genes" clazz="org.broad.igv.track.FeatureTrack" colorScale="ContinuousColorScale;0.0;406.0;255,255,255;0,0,178" fontSize="15" height="35" id="mm10_genes" name="Refseq genes" visible="true"/>
    </Panel>
    <Panel height="130" name="Panel1640565516759" width="1263">
        <Track altColor="81,132,179" attributeKey="SRX1284250.bw" autoScale="true" clazz="org.broad.igv.track.DataSourceTrack" color="81,132,179" fontSize="15" height="40" id="http://dbarchive.biosciencedbc.jp/kyushu-u/mm10/eachData/bw/SRX1284250.bw" name="Sall4 ChIP (SRX1284250)" renderer="BAR_CHART" showDataRange="false" visible="true" windowFunction="mean">
            <DataRange baseline="0.0" drawBaseline="true" flipAxis="false" maximum="2.02362" minimum="0.0" type="LINEAR"/>
        </Track>
        <Track altColor="225,174,141" attributeKey="SRX5884282.bw" autoScale="true" clazz="org.broad.igv.track.DataSourceTrack" color="225,174,141" fontSize="15" height="40" id="http://dbarchive.biosciencedbc.jp/kyushu-u/mm10/eachData/bw/SRX5884282.bw" name="ATAC (SRX5884282)" renderer="BAR_CHART" showDataRange="false" visible="true" windowFunction="mean">
            <DataRange baseline="0.0" drawBaseline="true" flipAxis="false" maximum="3.09247" minimum="0.0" type="LINEAR"/>
        </Track>
        <Track altColor="172,199,154" attributeKey="SRX749893.methyl.bw" autoScale="true" clazz="org.broad.igv.track.DataSourceTrack" color="172,199,154" fontSize="15" height="40" id="http://dbarchive.biosciencedbc.jp/kyushu-u/mm10/eachData/bs/methyl/SRX749893.methyl.bw" name="WGBS (SRX749893)" renderer="BAR_CHART" showDataRange="false" visible="true" windowFunction="mean">
            <DataRange baseline="0.0" drawBaseline="true" flipAxis="false" maximum="1.0" minimum="0.0" type="LINEAR"/>
        </Track>
    </Panel>
    <Panel height="355" name="Panel1640565540199" width="1263">
        <Track attributeKey="Oth.Gon.05.AllAg.Spermatogonia.bed" clazz="org.broad.igv.track.FeatureTrack" displayMode="EXPANDED" featureVisibilityWindow="2147483647" fontSize="15" id="http://dbarchive.biosciencedbc.jp/kyushu-u/mm10/assembled/Oth.Gon.05.AllAg.Spermatogonia.bed" name="TFs (@ Spermatogonia) 50" visible="true"/>
    </Panel>
    <Panel height="565" name="Panel1640565546467" width="1263">
        <Track attributeKey="ATC.Gon.05.AllAg.Spermatogonia.bed" clazz="org.broad.igv.track.FeatureTrack" displayMode="EXPANDED" featureVisibilityWindow="15809444" fontSize="15" id="http://dbarchive.biosciencedbc.jp/kyushu-u/mm10/assembled/ATC.Gon.05.AllAg.Spermatogonia.bed" name="ATAC-Seq (@ Spermatogonia) 50" visible="true"/>
    </Panel>
    <Panel height="1020" name="FeaturePanel" width="1263">
        <Track attributeKey="Reference sequence" clazz="org.broad.igv.track.SequenceTrack" fontSize="10" id="Reference sequence" name="Reference sequence" visible="true"/>
        <Track attributeKey="BSF.Gon.bs.AllAg.Spermatogonia.bed" clazz="org.broad.igv.track.FeatureTrack" displayMode="EXPANDED" featureVisibilityWindow="1000000" fontSize="15" id="http://dbarchive.biosciencedbc.jp/kyushu-u/mm10/assembled/BSF.Gon.bs.AllAg.Spermatogonia.bed" name="Bisulfite-Seq (@ Spermatogonia)" visible="true"/>
    </Panel>
    <PanelLayout dividerFractions="0.06028833551769332,0.23722149410222804,0.46657929226736566,0.7116644823066841"/>
    <HiddenAttributes>
        <Attribute name="DATA FILE"/>
        <Attribute name="DATA TYPE"/>
        <Attribute name="NAME"/>
    </HiddenAttributes>
</Session>
