# Supplementary material for: ChIP-Atlas 2021 update: a data-mining suite for exploring epigenomic landscapes by fully integrating ChIP-seq, ATAC-seq and Bisulfite-seq data
Source: Nucleic Acids Res. 2022 Mar 24;50(W1):W175–82. doi: 10.1093/nar/gkac199 (PMC9252733; doi:10.1093/nar/gkac199)
Supplement: gkac199_Supplemental_Files [file gkac199_supplemental_files.zip › Supplementary_Material_S2.xml]

<?xml version="1.0" encoding="UTF-8" standalone="no"?>
<Session genome="mm10" hasGeneTrack="true" hasSequenceTrack="true" locus="chr5:76985514-77510411" version="8">
    <Resources>
        <Resource name="SRX1096731.cover.bw" path="http://dbarchive.biosciencedbc.jp/kyushu-u/mm10/eachData/bs/cover/SRX1096731.cover.bw"/>
        <Resource name="SRX1096731.hmr.bb" path="http://dbarchive.biosciencedbc.jp/kyushu-u/mm10/eachData/bs/hmr/BigBed/SRX1096731.hmr.bb"/>
        <Resource name="SRX1096731.methyl.bw" path="http://dbarchive.biosciencedbc.jp/kyushu-u/mm10/eachData/bs/methyl/SRX1096731.methyl.bw"/>
        <Resource name="SRX1096731.hypermr.bb" path="http://dbarchive.biosciencedbc.jp/kyushu-u/mm10/eachData/bs/hypermr/BigBed/SRX1096731.hypermr.bb"/>
    </Resources>
    <Panel height="53" name="DataPanel" width="1412">
        <Track attributeKey="Refseq genes" clazz="org.broad.igv.track.FeatureTrack" color="0,0,178" colorScale="ContinuousColorScale;0.0;406.0;255,255,255;0,0,178" fontSize="20" height="40" id="mm10_genes" name="Refseq genes" visible="true"/>
    </Panel>
    <Panel height="207" name="Panel1640576584915" width="1412">
        <Track attributeKey="SRX1096731.methyl.bw" autoScale="false" clazz="org.broad.igv.track.DataSourceTrack" color="172,199,154" fontSize="20" height="100" id="http://dbarchive.biosciencedbc.jp/kyushu-u/mm10/eachData/bs/methyl/SRX1096731.methyl.bw" name="Methylation rate" renderer="BAR_CHART" visible="true" windowFunction="mean">
            <DataRange baseline="0.0" drawBaseline="true" flipAxis="false" maximum="1.0" minimum="0.0" type="LINEAR"/>
        </Track>
        <Track attributeKey="SRX1096731.cover.bw" autoScale="false" clazz="org.broad.igv.track.DataSourceTrack" color="127,127,127" fontSize="20" height="100" id="http://dbarchive.biosciencedbc.jp/kyushu-u/mm10/eachData/bs/cover/SRX1096731.cover.bw" name="Coverage" renderer="BAR_CHART" visible="true" windowFunction="mean">
            <DataRange baseline="0.0" drawBaseline="true" flipAxis="false" maximum="10.0" minimum="0.0" type="LINEAR"/>
        </Track>
    </Panel>
    <Panel height="610" name="Panel1640576597753" width="1412">
        <Track attributeKey="SRX1096731.hmr.bb" clazz="org.broad.igv.track.FeatureTrack" color="233,137,195" displayMode="EXPANDED" featureVisibilityWindow="783360000" fontSize="20" id="http://dbarchive.biosciencedbc.jp/kyushu-u/mm10/eachData/bs/hmr/BigBed/SRX1096731.hmr.bb" name="Hypo MR" visible="true"/>
        <Track attributeKey="SRX1096731.hypermr.bb" clazz="org.broad.igv.track.FeatureTrack" color="70,70,70" displayMode="EXPANDED" featureVisibilityWindow="238208000" fontSize="20" id="http://dbarchive.biosciencedbc.jp/kyushu-u/mm10/eachData/bs/hypermr/BigBed/SRX1096731.hypermr.bb" name="Hyper MR" visible="true"/>
    </Panel>
    <Panel height="22" name="FeaturePanel" width="1412">
        <Track attributeKey="Reference sequence" clazz="org.broad.igv.track.SequenceTrack" fontSize="10" id="Reference sequence" name="Reference sequence" sequenceTranslationStrandValue="POSITIVE" shouldShowTranslation="false" visible="true"/>
    </Panel>
    <PanelLayout dividerFractions="0.06050605060506051,0.29372937293729373,0.9702970297029703"/>
    <HiddenAttributes>
        <Attribute name="DATA FILE"/>
        <Attribute name="DATA TYPE"/>
        <Attribute name="NAME"/>
    </HiddenAttributes>
</Session>
