# Supplementary material for: ChIP-Atlas 2021 update: a data-mining suite for exploring epigenomic landscapes by fully integrating ChIP-seq, ATAC-seq and Bisulfite-seq data
Source: Nucleic Acids Res. 2022 Mar 24;50(W1):W175–82. doi: 10.1093/nar/gkac199 (PMC9252733; doi:10.1093/nar/gkac199)
Supplement: gkac199_Supplemental_Files [file gkac199_supplemental_files.zip › Supplementary_Table.xlsx]

## Sheet: Supplementary Table S1
Supplementary Table S1 URLs for the results of Enrichment Analysis (IBD-associated SNPs vs. Other SNPs)
1)	# GWAS_ChIP: TFs and others
	HTML	http://ddbj.nig.ac.jp/wabi/chipatlas/wabi_chipatlas_2021-1222-1035-01-501-923915?info=result&format=html
	TSV	http://ddbj.nig.ac.jp/wabi/chipatlas/wabi_chipatlas_2021-1222-1035-01-501-923915?info=result&format=tsv
2)	# GWAS_ATAC-seq
	HTML	http://ddbj.nig.ac.jp/wabi/chipatlas/wabi_chipatlas_2021-1222-1026-46-896-303242?info=result&format=html
	TSV	http://ddbj.nig.ac.jp/wabi/chipatlas/wabi_chipatlas_2021-1222-1026-46-896-303242?info=result&format=tsv
3)	# GWAS_Bisulfite-seq
	HTML	http://ddbj.nig.ac.jp/wabi/chipatlas/wabi_chipatlas_2021-1222-0948-20-686-556502?info=result&format=html
	TSV	http://ddbj.nig.ac.jp/wabi/chipatlas/wabi_chipatlas_2021-1222-0948-20-686-556502?info=result&format=tsv

## Sheet: Supplementary Table S2
Supplementary Table S2 Color legend for Figure 2D
Cell type class	Color name	HTML color code
Adipocyte	Gray	#808080
Blood	Red	#FF0000
Bone	Slate gray	#4B8090
Breast	Green	#008000
Cardiovascular	Yellow	#FADF13
Digestive tract	Violet	#EE82EE
Embryo	Tan	#D2B48C
Epidermis	Olive	#808000
Gonad	Aquamarine	#7FFFD4
Kidney	Spring green	#00FF7F
Liver	Brown	#A52A2A
Lung	Light sky blue	#87CEFA
Muscle	Purple	#800080
Neural	Blue	#0000FF
Others	Silver	#C0C0C0
Pancreas	Indigo	#4B0082
Placenta	Hot pink	#FF69B4
Pluripotent stem cell	Cyan	#00FFFF
Prostate	Chocolate	#D2691E
Uterus	Magenta	#FF00FF
